# Supplementary material for: Transcriptomic Analysis of Dibenzofuran Degradation by Burkholderia sp. FM-2 Under Cd(II) Stress
Source: Microorganisms. 2026 Jun 9;14(6):1297. doi: 10.3390/microorganisms14061297 (PMC13303270; doi:10.3390/microorganisms14061297)
Supplement: Supplementary file 1 [file microorganisms-14-01297-s001.zip]

Archive with 1 entries (1 files):
- microorganisms-4314708-supplementary.pdf
